# Supplementary material for: Functional Characterization of Lobularia maritima LmTrxh2 Gene Involved in Cold Tolerance in Tobacco through Alleviation of ROS Damage to the Plasma Membrane
Source: Int J Mol Sci. 2023 Feb 3;24(3):3030. doi: 10.3390/ijms24033030 (PMC9917683; doi:10.3390/ijms24033030)
Supplement: Supplementary file 1 [file ijms-24-03030-s001.zip]

Archive with 1 entries (1 files):
- ijms-2121744-supplementary.pdf
